# Supplementary material for: Early Sepsis Detection Using Heterogeneous Structured ICU Data with Explainable Deep Learning
Source: Sensors (Basel). 2026 Jun 8;26(12):3648. doi: 10.3390/s26123648 (PMC13306636; doi:10.3390/s26123648)
Supplement: Supplementary file 1 [file sensors-26-03648-s001.zip]

Archive with 1 entries (1 files):
- sensors-4301226-supplementary.pdf
